# Supplementary material for: Viable Clostridium botulinum spores not detected in the household dust of major Canadian cities
Source: Epidemiol Infect. 2023 Aug 7;151:e154. doi: 10.1017/S0950268823001474 (PMC10548537; doi:10.1017/S0950268823001474)
Supplement: Harris et al. supplementary material 1 — Harris et al. supplementary material [file S0950268823001474sup001.xlsx]

## Sheet: Sheet1
ID Complete	Colony	Organism	Score	Unique organisms for each sample	Genus
H07BA003CRS	1	Bacillus cereus	2.01	Bacillus cereus	Bacillus
	2	Bacillus cereus	1.8
H07BA037CRS	1	Clostridium tertium	2.41	Clostridium tertium	Clostridium
	2	Clostridium tertium	2.35
H07BA056CRS	1	No peaks found	0
	2	Clostridium budayi	2.14	Clostridium budayi	Clostridium
H07BU027CRS	1	No organism identification possible	1.39
	2	Enterococcus casseliflavus	1.95	Enterococcus casseliflavus	Enterococcus
H07BU054CRS	1	Clostridium tertium	2.24	Clostridium tertium	Clostridium
	2	Clostridium tertium	2.52
H07BU070CRS	1	Bacillus cereus	1.97	Bacillus cereus	Bacillus
	2	Bacillus thuringiensis	1.88	Bacillus thuringiensis	Bacillus
H07CA003CRS	1	Clostridium tertium	2.34	Clostridium tertium	Clostridium
	2	Clostridium tertium	2.2
H07CA025CRS	1	No peaks found	0
	2	No peaks found	0
H07CA061CRS	1	Clostridium perfringens	2.13	Clostridium perfringens	Clostridium
	2	Clostridium paraputrificum	2.4	Clostridium paraputrificum	Clostridium
H07HM048CRS	1	Clostridium perfringens	1.93	Clostridium perfringens	Clostridium
	2	Clostridium perfringens	2
H07HM071CRS	1	Clostridium perfringens	1.84	Clostridium perfringens	Clostridium
	2	Enterococcus faecium	2.02	Enterococcus faecium	Enterococcus
H07HM088CRS	1	Clostridium perfringens	1.95	Clostridium perfringens	Clostridium
	2	Clostridium perfringens	2.16
H07SU041CRS	1	No colonies	N/A
	2	No colonies	N/A
H07SU047CRS	1	Clostridium perfringens	2.09	Clostridium perfringens	Clostridium
	2	Clostridium perfringens	2.07
H07SU071CRS	1	No peaks found	0
	2	No peaks found	0
H07TB044CRS	1	No peaks found	0
	2	Clostridium perfringens	2.05	Clostridium perfringens	Clostridium
H07TB070CRS	1	Enterococcus faecium	2.09	Enterococcus faecium	Enterococcus
	2	Clostridium perfringens	2.18	Clostridium perfringens	Clostridium
H07TB077CRS	1	Clostridium tertium	2.44	Clostridium tertium	Clostridium
	2	Clostridium tertium	2.44
H09VN003CRS	1	No organism identification possible	1.32
	2	No peaks found	0
H09VN006CRS	1	Enterococcus casseliflavus	2.19	Enterococcus casseliflavus	Enterococcus
	2	Clostridium budayi	2.28	Clostridium budayi	Clostridium
H09VN009CRS	1	Clostridium nitritogenes	2.31	Clostridium nitritogenes	Clostridium
	2	Clostridium perfringens	2.13	Clostridium perfringens	Clostridium
H09RI027CRS	1	Bacillus thermoamylovorans	2.29	Bacillus thermoamylovorans	Bacillus
	2	Clostridium perfringens	2.07	Clostridium perfringens	Clostridium
H09RI039CRS	1	Paenibacillus polymyxa	1.88	Paenibacillus polymyxa	Paenibacillus
	2	Pantoea sp	1.81	Pantoea sp.	Pantoea
	3	No peaks found	0
	4	Paenibacillus polymyxa	1.76	Paenibacillus polymyxa	Paenibacillus
H09RI053CRS	1	Niallia circulans	1.99	Niallia circulans	Niallia
	2	Niallia circulans	1.97
H09CG007CRS	1	Erwinia sp	1.79	Erwinia sp.	Erwinia
	2	Clostridium perfringens	2.32	Clostridium perfringens	Clostridium
	3	No organism identification possible	1.42
	4	No organism identification possible	1.33
H09CG034CRS	1	Paenibacillus polymyxa	1.97	Paenibacillus polymyxa	Paenibacillus
	2	Niallia circulans	2.09	Niallia circulans	Niallia
H09CG062CRS	1	Niallia circulans	2.11	Niallia circulans	Niallia
	2	No peaks found	0
H10GA041CRS	1	Clostridium perfringens	2.2	Clostridium perfringens	Clostridium
	2	Clostridium tertium	2.25	Clostridium tertium	Clostridium
H10GA051CRS	1	Clostridium tertium	2.5	Clostridium tertium	Clostridium
	2	No peaks found	0
	3	Enterococcus casseliflavus	2.08	Enterococcus casseliflavus	Enterococcus
H10GA071CRS	1	Clostridium tertium	2.48	Clostridium tertium	Clostridium
	2	Clostridium perfringens	2.25	Clostridium perfringens	Clostridium
H10HX013CRS	1	Clostridium perfringens	2.16	Clostridium perfringens	Clostridium
	2	Clostridium perfringens	2.14
H10HX020CRS	1	Clostridium tertium	2.51	Clostridium tertium	Clostridium
	2	Enterococcus mundtii	1.89	Enterococcus mundtii	Enterococcus
H10HX063CRS	1	No peaks found	0
	2	Niallia circulans	2.06	Niallia circulans	Niallia
H10MO033CRS	1	Enterococcus faecium	2.19	Enterococcus faecium	Enterococcus
	2	Cronobacter sp	2.25	Cronobacter sp.	Cronobacter
	3	No organism identification possible	1.41
H10MO037CRS	1	Clostridium perfringens	1.71	Clostridium perfringens	Clostridium
	2	Mixta calida	2.04	Mixta calida	Mixta
H10MO066CRS	1	Paraclostridium bifermentans	1.71	Paraclostridium bifermentans	Paraclostridium
	2	Clostridium perfringens	2	Clostridium perfringens	Clostridium
	3	Enterococcus faecium	2.05	Enterococcus faecium	Enterococcus
H10RE037CRS	1	Clostridium perfringens	2.27	Clostridium perfringens	Clostridium
	2	No organism identification possible	1.45
H10RE074CRS	1	No peaks found	0
	2	Bacillus cereus	2.09	Bacillus cereus	Bacillus
	3	Bacillus cereus	2.09
H10RE080CRS	1	Clostridium perfringens	2.43	Clostridium perfringens	Clostridium
	2	Enterococcus faecium	1.91	Enterococcus faecium	Enterococcus
Organism	Count	Percent
Clostridium perfringens	17	0.326923
Clostridium tertium	8	0.153846
Enterococcus faecium	5	0.0961538
Niallia circulans	4	0.0769231
Paenibacillus polymyxa	3	0.0576923
Bacillus cereus	3	0.0576923
Enterococcus casseliflavus	3	0.0576923
Clostridium budayi	2	0.0384615
Bacillus thermoamylovorans	1	0.0192308
Bacillus thuringiensis	1	0.0192308
Clostridium nitritogenes	1	0.0192308
Clostridium paraputrificum	1	0.0192308
Enterococcus mundtii	1	0.0192308
Mixta calida	1	0.0192308
Paraclostridium bifermentans	1	0.0192308
No peaks found	12
No organism identification possible	6
Genus	Count
Clostridium	29	0.537037
Enterococcus	9	0.166667
Niallia	4	0.0740741
Bacillus	4	0.0740741
Paenibacillus	3	0.0555556
Cronobacter	1	0.0185185
Erwinia	1	0.0185185
Mixta	1	0.0185185
Pantoea	1	0.0185185
Paraclostridium	1	0.0185185
Score values
High confidence	46
Low confidence	17
No confidence	18
