# Supplementary material for: Viable Clostridium botulinum spores not detected in the household dust of major Canadian cities
Source: Epidemiol Infect. 2023 Aug 7;151:e154. doi: 10.1017/S0950268823001474 (PMC10548537; doi:10.1017/S0950268823001474)
Supplement: Harris et al. supplementary material 2 — Harris et al. supplementary material [file S0950268823001474sup002.xlsx]

## Sheet: Sheet1
2023-03-30	BoNT A (62A - 1000 spores)
	Fluor	Colour	Target	Content	Sample	Ct	End RFU	Success
	FAM	Blue	BoNT A	Unkn	Spiked	27.29	1559	Yes
	FAM	Blue	BoNT A	Unkn	Spiked	27.87	1695	Yes
	FAM	Blue	BoNT A	Pos Ctrl	DNA	24.03	1995	Yes
	FAM	Blue	BoNT A	Pos Ctrl	DNA	24.46	2516	Yes
	FAM	Blue	BoNT A	Neg Ctrl	TE	N/A	-3.56	No
	FAM	Blue	BoNT A	Neg Ctrl	TE	N/A	-1.38	No
	Cy5-5	Green	IAC	Pos Ctrl	Spiked	25.89	1359	Yes
	Cy5-5	Green	IAC	Pos Ctrl	Spiked	25.91	1440	Yes
	Cy5-5	Green	IAC	Pos Ctrl	DNA	25.72	1029	Yes
	Cy5-5	Green	IAC	Pos Ctrl	DNA	25.94	1405	Yes
	Cy5-5	Green	IAC	Pos Ctrl	TE	26.08	1474	Yes
	Cy5-5	Green	IAC	Pos Ctrl	TE	26.02	1583	Yes
2023-03-30	BoNT B (CDC7827 - 1000 spores)
	Fluor	Colour	Target	Content	Sample	Ct	End RFU	Success
	Cy5	Purple	BoNT B	Unkn	Spiked	21.69	861	Yes
	Cy5	Purple	BoNT B	Unkn	Spiked	21.84	873	Yes
	Cy5	Purple	BoNT B	Pos Ctrl	DNA	20.68	1000	Yes
	Cy5	Purple	BoNT B	Pos Ctrl	DNA	19.78	1000	Yes
	Cy5	Purple	BoNT B	Neg Ctrl	TE	N/A	-12.5	No
	Cy5	Purple	BoNT B	Neg Ctrl	TE	N/A	-11.9	No
	Cy5-5	Green	IAC	Pos Ctrl	Spiked	25.12	841	Yes
	Cy5-5	Green	IAC	Pos Ctrl	Spiked	25.12	803	Yes
	Cy5-5	Green	IAC	Pos Ctrl	DNA	25.13	737	Yes
	Cy5-5	Green	IAC	Pos Ctrl	DNA	25.35	588	Yes
	Cy5-5	Green	IAC	Pos Ctrl	TE	26.08	1474	Yes
	Cy5-5	Green	IAC	Pos Ctrl	TE	26.02	1583	Yes
2023-04-06	BoNT E (Dolman VH - 1000 spores)
	Fluor	Colour	Target	Content	Sample	Ct	End RFU	Success
	HEX	Dark Green	BoNT E	Unkn	Spiked	27.53	581	Yes
	HEX	Dark Green	BoNT E	Unkn	Spiked	27.41	546	Yes
	HEX	Dark Green	BoNT E	Pos Ctrl	DNA	21.21	1803	Yes
	HEX	Dark Green	BoNT E	Pos Ctrl	DNA	21.25	1746	Yes
	HEX	Dark Green	BoNT E	Neg Ctrl	TE	N/A	1.27	No
	HEX	Dark Green	BoNT E	Neg Ctrl	TE	N/A	1.46	No
	Cy5-5	Green	IAC	Pos Ctrl	Spiked	26.19	470	Yes
	Cy5-5	Green	IAC	Pos Ctrl	Spiked	26.39	446	Yes
	Cy5-5	Green	IAC	Pos Ctrl	DNA	25.93	186	Yes
	Cy5-5	Green	IAC	Pos Ctrl	DNA	25.81	220	Yes
	Cy5-5	Green	IAC	Pos Ctrl	TE	26.26	607	Yes
	Cy5-5	Green	IAC	Pos Ctrl	TE	26.35	577	Yes
2023-03-30	BoNT F (Langeland - 1000 spores)
	Fluor	Colour	Target	Content	Sample	Ct	End RFU	Success
	FAM	Blue	BoNT F	Unkn	Spiked	27.82	684	Yes
	FAM	Blue	BoNT F	Unkn	Spiked	27.8	506	Yes
	FAM	Blue	BoNT F	Pos Ctrl	DNA	16.58	2881	Yes
	FAM	Blue	BoNT F	Pos Ctrl	DNA	16.51	2775	Yes
	FAM	Blue	BoNT F	Neg Ctrl	TE	N/A	-0.651	No
	FAM	Blue	BoNT F	Neg Ctrl	TE	N/A	11.4	No
	Cy5-5	Green	IAC	Pos Ctrl	Spiked	25.86	1884	Yes
	Cy5-5	Green	IAC	Pos Ctrl	Spiked	25.71	1407	Yes
	Cy5-5	Green	IAC	Pos Ctrl	DNA	28.01	206	Yes
	Cy5-5	Green	IAC	Pos Ctrl	DNA	28.14	207	Yes
	Cy5-5	Green	IAC	Pos Ctrl	TE	26.35	1631	Yes
	Cy5-5	Green	IAC	Pos Ctrl	TE	26.88	249	Yes
